# Supplementary material for: ﻿Two new species of Ocotea (Lauraceae) with clustered leaves from the Uxpanapa region, Mexico
Source: PhytoKeys. 2025 Feb 14;252:125–39. doi: 10.3897/phytokeys.252.132953 (PMC11845985; doi:10.3897/phytokeys.252.132953)
Supplement: XML Treatment for Ocotea bella [file phytokeys.252.132953-treatment1.xml]

<!DOCTYPE tp:taxon-treatment
  PUBLIC "-//TaxonX//DTD Taxonomic Treatment Publishing DTD v0 20100105//EN" "tax-treatment-NSO.dtd">
<tp:taxon-treatment xmlns:tp="http://www.plazi.org/taxpub"><tp:treatment-meta><kwd-group><label>Taxon classification</label><kwd>
                <named-content content-type="kingdom">Plantae</named-content>
              </kwd><kwd>
                <named-content content-type="order">Laurales</named-content>
              </kwd><kwd>
                <named-content content-type="family">Lauraceae</named-content>
              </kwd></kwd-group><mixed-citation publication-type="journal"><person-group><name><surname>Hurtado-Reveles</surname><given-names>Leopoldo</given-names></name><name><surname>Ortiz-Rodriguez</surname><given-names>Andrés Ernesto</given-names></name></person-group><article-title>﻿Two new species of <italic><tp:taxon-name><tp:taxon-name-part taxon-name-part-type="genus" reg="Ocotea">Ocotea</tp:taxon-name-part></tp:taxon-name></italic> (<tp:taxon-name><tp:taxon-name-part taxon-name-part-type="family">Lauraceae</tp:taxon-name-part></tp:taxon-name>) with clustered leaves from the Uxpanapa region, Mexico</article-title><source>PhytoKeys</source><day>14</day><month>02</month><year>2025</year><volume>252</volume><fpage>125</fpage><lpage>139</lpage><pub-id pub-id-type="doi">10.3897/phytokeys.252.132953</pub-id></mixed-citation></tp:treatment-meta><tp:nomenclature><label>﻿</label><tp:taxon-name>
              <object-id xmlns:xlink="http://www.w3.org/1999/xlink" content-type="arpha" xlink:type="simple">CEEBCF0E-112F-54FE-BB16-963BF11BAC89</object-id>
              <tp:taxon-name-part taxon-name-part-type="genus" reg="Ocotea">Ocotea</tp:taxon-name-part>
              <tp:taxon-name-part taxon-name-part-type="species" reg="bella">bella</tp:taxon-name-part>
              <object-id xmlns:xlink="http://www.w3.org/1999/xlink" content-type="ipni" xlink:type="simple">urn:lsid:ipni.org:names:77356682-1</object-id>
              <object-id xmlns:xlink="http://www.w3.org/1999/xlink" xlink:type="simple">Figs 2, 3</object-id>
            </tp:taxon-name><tp:taxon-authority>Reveles &amp; Ortiz-Rodr.</tp:taxon-authority><tp:taxon-status xmlns:xlink="http://www.w3.org/1999/xlink" xlink:type="simple">sp. nov.</tp:taxon-status></tp:nomenclature><tp:treatment-sec sec-type="material" id="SECID0E3IAE"><title>Type.</title><p>Mexico • Veracruz, Uxpanapa, 700 m southwest from Progreso Chapultepec village, <named-content xmlns:xlink="http://www.w3.org/1999/xlink" content-type="dwc:verbatimCoordinates" xlink:type="simple"><named-content content-type="geo-json" specific-use="{&#34;type&#34;:&#34;Point&#34;,&#34;coordinates&#34;:[-94.306500,17.236694]}" id="NCID0EFJAE" xlink:type="simple">17°14'12.1"N, 94°18'23.4"W</named-content></named-content>, 73 m, 14 Apr 2024, <italic>Hurtado-Reveles L.</italic> 1994 (holotype: MEXU; isotypes: NY, MO).</p></tp:treatment-sec><tp:treatment-sec sec-type="diagnosis" id="SECID0EMJAE"><title>Diagnosis.</title><p>Similar to <italic><tp:taxon-name><tp:taxon-name-part taxon-name-part-type="genus" reg="Ocotea">Ocotea</tp:taxon-name-part><tp:taxon-name-part taxon-name-part-type="species" reg="congregata">congregata</tp:taxon-name-part></tp:taxon-name></italic> in having clustered leaves with slightly bullate upper surface and condensed inflorescences, but differs from it in its narrowly elliptic to obovate leaves with acute to cuneate basis and shorter petioles, and by its smaller flowers with white tepals and reddish stamens (Table <xref ref-type="table" rid="T1">1</xref>).</p></tp:treatment-sec><tp:treatment-sec sec-type="description" id="SECID0EBKAE"><title>Description.</title><p><bold><italic>Trees</italic></bold>, evergreen, 10–20 m tall, 15–20 cm DBH, bark smooth to slightly striate; twigs terete, densely covered with erect and adpressed, brown to light–brown trichomes, terminal buds 5–10 × 5–7 mm, densely covered with erect and adpressed golden sericeous trichomes. <bold><italic>Leaves</italic></bold> alternate-verticillate, clustered near the apex of branches (pseudo-verticillate), 3–8 × 13–30 cm, chartaceous, narrowly elliptic to obovate, apex acuminate to caudate, base acute to cuneate, often asymmetrical, upper surface slightly bullate, sparsely covered with erect light–brown trichomes, lower surface densely covered with erect light–brown trichomes, midrib slightly raised on the upper surface, prominently raised on the lower surface; secondary veins 9–12 on each side, slightly impressed above, prominently raised below; petiole swollen, 7–14 mm long, densely covered with erect and adpressed, brown to light–brown trichomes. <bold><italic>Inflorescences</italic></bold> condensed panicles, borne in the axils of distal leaves on recent growth, ca. 10 cm long, peduncles ca. 3 mm long, pedicels minute, the main axis, peduncles, pedicels and bracts densely covered with erect light–brown trichomes. <bold><italic>Flowers</italic></bold> bisexual, ca. 6 mm in diam.; tepals 6, subequal, white in anthesis, oblong, 2–2.5 × 1–1.5 mm, outer surface sparsely covered with adpressed, light–brown trichomes, inner surface glabrous or with trichomes only at the base; stamens 9, in three whorls, reddish in anthesis, ca. 1.5 mm long, filaments a third to half the length of the anther, densely covered with long hairs, as long as the filaments or as long as the stamens, anthers 4–locular, pollen sacs arranged in two pairs, one above the other, those in the outer two whorls introrse, those of the third whorl latrorse-extrorse, stamens of the third whorl with two globose glands at the base, staminodes minute, stipitiform, sometimes absent, pistil glabrous, ovary ovoid, 1 mm long, 0.6 mm in diam, style glabrous, ca. 0.1 mm long, stigma barely trifid. <bold><italic>Fruits</italic></bold> (immature), ellipsoid, 5–7 × 6–8 mm, cupule trumpet-shaped, 15–20 × 6–9 mm, some tepals persistent.</p><fig id="F2" position="float" orientation="portrait"><object-id xmlns:xlink="http://www.w3.org/1999/xlink" content-type="doi" xlink:type="simple">10.3897/phytokeys.252.132953.figure2</object-id><object-id xmlns:xlink="http://www.w3.org/1999/xlink" content-type="arpha" xlink:type="simple">57FD297C-A1F9-5FB7-8E5C-3C3A3F59631E</object-id><label>Figure 2.</label><caption><p><italic><tp:taxon-name><tp:taxon-name-part taxon-name-part-type="genus" reg="Ocotea">Ocotea</tp:taxon-name-part><tp:taxon-name-part taxon-name-part-type="species" reg="bella">bella</tp:taxon-name-part></tp:taxon-name></italic> Reveles &amp; Ortiz-Rodr <bold>A</bold> general view of the tree (arrows indicate the specimen, which is a single individual with a bifurcated trunk at the base) <bold>B</bold> distal part of twig, with leaves and young growth <bold>C</bold> upper leaf surface <bold>D</bold> young fruits <bold>E</bold> inflorescence <bold>F</bold> trunks.</p></caption><graphic xmlns:xlink="http://www.w3.org/1999/xlink" xlink:href="phytokeys-252-125_article-132953__-g002.jpg" position="float" orientation="portrait" xlink:type="simple" id="oo_1251723.jpg"><uri content-type="original_file" xlink:type="simple">https://binary.pensoft.net/fig/1251723</uri></graphic></fig></tp:treatment-sec><tp:treatment-sec sec-type="phenology" id="SECID0E3LAE"><title>Phenology.</title><p>This species has been found with flowers in April and with fruits in June and July.</p></tp:treatment-sec><tp:treatment-sec sec-type="etymology" id="SECID0EBMAE"><title>Etymology.</title><p>The specific epithet refers to the remarkable beauty (from Latin <italic>bella</italic> = beautiful or pleasant) of the flowers and leaves of this species.</p><fig id="F3" position="float" orientation="portrait"><object-id xmlns:xlink="http://www.w3.org/1999/xlink" content-type="doi" xlink:type="simple">10.3897/phytokeys.252.132953.figure3</object-id><object-id xmlns:xlink="http://www.w3.org/1999/xlink" content-type="arpha" xlink:type="simple">7D074D90-C1D0-5F45-B23A-DD52B97A9E13</object-id><label>Figure 3.</label><caption><p>Flowers and floral parts of <italic><tp:taxon-name><tp:taxon-name-part taxon-name-part-type="genus" reg="Ocotea">Ocotea</tp:taxon-name-part><tp:taxon-name-part taxon-name-part-type="species" reg="bella">bella</tp:taxon-name-part></tp:taxon-name></italic> (<abbrev xmlns:xlink="http://www.w3.org/1999/xlink" xlink:title="scanning electron microscope" id="ABBRID0EENAE" xlink:type="simple">SEM</abbrev> photos) <bold>A</bold> stamens, adaxial and abaxial view, first to third whorl, in pairs from top to bottom <bold>B</bold> external view of tepals <bold>C</bold> staminode <bold>D</bold> pistil <bold>E</bold> general flower view (one whorl II stamen missing).</p></caption><graphic xmlns:xlink="http://www.w3.org/1999/xlink" xlink:href="phytokeys-252-125_article-132953__-g003.jpg" position="float" orientation="portrait" xlink:type="simple" id="oo_1251724.jpg"><uri content-type="original_file" xlink:type="simple">https://binary.pensoft.net/fig/1251724</uri></graphic></fig></tp:treatment-sec><tp:treatment-sec sec-type="distribution" id="SECID0EXNAE"><title>Distribution.</title><p><italic><tp:taxon-name><tp:taxon-name-part taxon-name-part-type="genus" reg="Ocotea">Ocotea</tp:taxon-name-part><tp:taxon-name-part taxon-name-part-type="species" reg="bella">bella</tp:taxon-name-part></tp:taxon-name></italic> is known only from the Uxpanapa region in Veracruz, in Southern Mexico (Fig. <xref ref-type="fig" rid="F4">4</xref>).</p><fig id="F4" position="float" orientation="portrait"><object-id xmlns:xlink="http://www.w3.org/1999/xlink" content-type="doi" xlink:type="simple">10.3897/phytokeys.252.132953.figure4</object-id><object-id xmlns:xlink="http://www.w3.org/1999/xlink" content-type="arpha" xlink:type="simple">ED2A8513-3184-54C9-A441-4475EFA7FC6D</object-id><label>Figure 4.</label><caption><p><bold>A</bold> distribution of the <italic><tp:taxon-name><tp:taxon-name-part taxon-name-part-type="genus" reg="Ocotea">Ocotea</tp:taxon-name-part><tp:taxon-name-part taxon-name-part-type="species" reg="helicterifolia">helicterifolia</tp:taxon-name-part></tp:taxon-name></italic> group species with clustered leaves <bold>B</bold> habitat of <italic><tp:taxon-name><tp:taxon-name-part taxon-name-part-type="genus" reg="Ocotea">Ocotea</tp:taxon-name-part><tp:taxon-name-part taxon-name-part-type="species" reg="bella">bella</tp:taxon-name-part></tp:taxon-name></italic> at the type locality <bold>C</bold> habitat of <italic><tp:taxon-name><tp:taxon-name-part taxon-name-part-type="genus" reg="Ocotea">Ocotea</tp:taxon-name-part><tp:taxon-name-part taxon-name-part-type="species" reg="caelestis">caelestis</tp:taxon-name-part></tp:taxon-name></italic> at the type locality. Distribution localities are based on specimen records at the MEXU Herbarium.</p></caption><graphic xmlns:xlink="http://www.w3.org/1999/xlink" xlink:href="phytokeys-252-125_article-132953__-g004.jpg" position="float" orientation="portrait" xlink:type="simple" id="oo_1251725.jpg"><uri content-type="original_file" xlink:type="simple">https://binary.pensoft.net/fig/1251725</uri></graphic></fig></tp:treatment-sec><tp:treatment-sec sec-type="ecology" id="SECID0EAQAE"><title>Ecology and habitat.</title><p><italic><tp:taxon-name><tp:taxon-name-part taxon-name-part-type="genus" reg="Ocotea">Ocotea</tp:taxon-name-part><tp:taxon-name-part taxon-name-part-type="species" reg="bella">bella</tp:taxon-name-part></tp:taxon-name></italic> inhabits tropical rainforests on reddish clay-rich soils, with a mean annual temperature of 25 °C and a mean annual precipitation of 3450 mm. It has been collected at the base of north-facing hill slopes near a small stream.</p></tp:treatment-sec><tp:treatment-sec sec-type="conservation status" id="SECID0ERQAE"><title>Conservation status.</title><p>We currently lack the necessary information to assess definitively the conservation status of <italic><tp:taxon-name><tp:taxon-name-part taxon-name-part-type="genus" reg="Ocotea">Ocotea</tp:taxon-name-part><tp:taxon-name-part taxon-name-part-type="species" reg="bella">bella</tp:taxon-name-part></tp:taxon-name></italic>. However, based on application of the criteria established by the IUCN (<xref ref-type="bibr" rid="B9">IUCN 2012</xref>, <xref ref-type="bibr" rid="B10">2024</xref>), we conclude tentatively that the species is Critically Endangered [CR B2ab(ii,iii)]. Its area of occupancy (<abbrev xmlns:xlink="http://www.w3.org/1999/xlink" xlink:title="area of occupancy" id="ABBRID0EKRAE" xlink:type="simple">AOO</abbrev>) is 4.0 km, within the limits of Critically Endangered status under criterion B. The species is known from a single location (<italic>sensu</italic><xref ref-type="bibr" rid="B10">IUCN 2024</xref>), also within the limit of the Critically Endangered status. In addition, the species appears to be rare. We found only one mature individual within an area of approximately 2 km<sup>2</sup>. Moreover, this species is not found within any protected natural areas, and it faces threats from deforestation and unsustainable practices such as logging, fires, and illegal settlements. Thus, we project that the ongoing loss of its habitat will induce a strong continuous decline of its <abbrev xmlns:xlink="http://www.w3.org/1999/xlink" xlink:title="area of occupancy" id="ABBRID0EWRAE" xlink:type="simple">AOO</abbrev>.</p></tp:treatment-sec><tp:treatment-sec sec-type="notes" id="SECID0E1RAE"><title>Notes.</title><p>Among the species of <italic><tp:taxon-name><tp:taxon-name-part taxon-name-part-type="genus" reg="Ocotea">Ocotea</tp:taxon-name-part><tp:taxon-name-part taxon-name-part-type="species" reg="helicterifolia">helicterifolia</tp:taxon-name-part></tp:taxon-name></italic> group, the reddish stamens of <italic><tp:taxon-name><tp:taxon-name-part taxon-name-part-type="genus" reg="Ocotea">Ocotea</tp:taxon-name-part><tp:taxon-name-part taxon-name-part-type="species" reg="bella">bella</tp:taxon-name-part></tp:taxon-name></italic> are unique and distinguish it very well from any other species. It is an unusual character among neotropical <tp:taxon-name><tp:taxon-name-part taxon-name-part-type="family">Lauraceae</tp:taxon-name-part></tp:taxon-name>. Additionally, the clustered leaves in this group seem restricted to northern Mesoamerica, ranging from Mexico to Honduras. Among the species with clustered leaves, the species most similar to <italic><tp:taxon-name><tp:taxon-name-part taxon-name-part-type="genus" reg="Ocotea">Ocotea</tp:taxon-name-part><tp:taxon-name-part taxon-name-part-type="species" reg="bella">bella</tp:taxon-name-part></tp:taxon-name></italic> is <italic><tp:taxon-name><tp:taxon-name-part taxon-name-part-type="genus" reg="Ocotea">Ocotea</tp:taxon-name-part><tp:taxon-name-part taxon-name-part-type="species" reg="congregata">congregata</tp:taxon-name-part></tp:taxon-name></italic> van der Werff, endemic to Chiapas, Mexico (Fig. <xref ref-type="fig" rid="F4">4</xref>). Vegetatively, <italic><tp:taxon-name><tp:taxon-name-part taxon-name-part-type="genus" reg="Ocotea">Ocotea</tp:taxon-name-part><tp:taxon-name-part taxon-name-part-type="species" reg="congregata">congregata</tp:taxon-name-part></tp:taxon-name></italic> is distinguished from <italic><tp:taxon-name><tp:taxon-name-part taxon-name-part-type="genus" reg="Ocotea">Ocotea</tp:taxon-name-part><tp:taxon-name-part taxon-name-part-type="species" reg="bella">bella</tp:taxon-name-part></tp:taxon-name></italic> by its smaller, broadly elliptical leaves, with rounded basis, obtuse to acute apex, and long petioles (Table <xref ref-type="table" rid="T1">1</xref>). Additionally, <italic><tp:taxon-name><tp:taxon-name-part taxon-name-part-type="genus" reg="Ocotea">Ocotea</tp:taxon-name-part><tp:taxon-name-part taxon-name-part-type="species" reg="congregata">congregata</tp:taxon-name-part></tp:taxon-name></italic> prefers montane forests (around 1500 m altitude) whilst <italic><tp:taxon-name><tp:taxon-name-part taxon-name-part-type="genus" reg="Ocotea">Ocotea</tp:taxon-name-part><tp:taxon-name-part taxon-name-part-type="species" reg="bella">bella</tp:taxon-name-part></tp:taxon-name></italic> is restricted to lowland forests (200–300 m altitude).</p></tp:treatment-sec><tp:treatment-sec><!--Section generated to contain objects referenced in tp:taxon-treatment.--><table-wrap id="T1" position="float" orientation="portrait"><label>Table 1.</label><caption><p>Morphological differences among <italic><tp:taxon-name><tp:taxon-name-part taxon-name-part-type="genus" reg="Ocotea">Ocotea</tp:taxon-name-part><tp:taxon-name-part taxon-name-part-type="species" reg="helicterifolia">helicterifolia</tp:taxon-name-part></tp:taxon-name></italic> group species with clustered leaves.</p></caption><table id="TID0EFSAG" rules="all"><tbody><tr><th rowspan="1" colspan="1">Traits</th><th rowspan="1" colspan="1">
                  <italic>
                    <tp:taxon-name><tp:taxon-name-part taxon-name-part-type="genus" reg="Ocotea">Ocotea</tp:taxon-name-part><tp:taxon-name-part taxon-name-part-type="species" reg="bella">bella</tp:taxon-name-part></tp:taxon-name>
                  </italic>
                </th><th rowspan="1" colspan="1">
                  <italic>
                    <tp:taxon-name><tp:taxon-name-part taxon-name-part-type="genus" reg="Ocotea">Ocotea</tp:taxon-name-part><tp:taxon-name-part taxon-name-part-type="species" reg="caelestis">caelestis</tp:taxon-name-part></tp:taxon-name>
                  </italic>
                </th><th rowspan="1" colspan="1">
                  <italic>
                    <tp:taxon-name><tp:taxon-name-part taxon-name-part-type="genus" reg="Ocotea">Ocotea</tp:taxon-name-part><tp:taxon-name-part taxon-name-part-type="species" reg="bourgeauviana">bourgeauviana</tp:taxon-name-part></tp:taxon-name>
                  </italic>
                </th><th rowspan="1" colspan="1">
                  <italic>
                    <tp:taxon-name><tp:taxon-name-part taxon-name-part-type="genus" reg="Ocotea">Ocotea</tp:taxon-name-part><tp:taxon-name-part taxon-name-part-type="species" reg="congregata">congregata</tp:taxon-name-part></tp:taxon-name>
                  </italic>
                </th><th rowspan="1" colspan="1">
                  <italic>
                    <tp:taxon-name><tp:taxon-name-part taxon-name-part-type="genus" reg="Ocotea">Ocotea</tp:taxon-name-part><tp:taxon-name-part taxon-name-part-type="species" reg="tonii">tonii</tp:taxon-name-part></tp:taxon-name>
                  </italic>
                </th><th rowspan="1" colspan="1">
                  <italic>
                    <tp:taxon-name><tp:taxon-name-part taxon-name-part-type="genus" reg="Ocotea">Ocotea</tp:taxon-name-part><tp:taxon-name-part taxon-name-part-type="species" reg="verticillata">verticillata</tp:taxon-name-part></tp:taxon-name>
                  </italic>
                </th></tr><tr><td rowspan="1" colspan="1">Leaf size</td><td rowspan="1" colspan="1">13–30 × 3–8 cm</td><td rowspan="1" colspan="1">7–17 × 2–5 cm</td><td rowspan="1" colspan="1">10–22 × 3–7.5 cm</td><td rowspan="1" colspan="1">9–17 × 4–7 cm</td><td rowspan="1" colspan="1">15–25 × 5–6 cm</td><td rowspan="1" colspan="1">14–26 × 4.5–14.5 cm</td></tr><tr><td rowspan="1" colspan="1">Leaf apex shape</td><td rowspan="1" colspan="1">acuminate to caudate</td><td rowspan="1" colspan="1">acuminate to caudate</td><td rowspan="1" colspan="1">acuminate to caudate</td><td rowspan="1" colspan="1">obtuse to acute</td><td rowspan="1" colspan="1">acuminate</td><td rowspan="1" colspan="1">acuminate</td></tr><tr><td rowspan="1" colspan="1">Leaf base shape</td><td rowspan="1" colspan="1">acute to cuneate</td><td rowspan="1" colspan="1">acute to cuneate</td><td rowspan="1" colspan="1">cuneate</td><td rowspan="1" colspan="1">rounded or obtuse</td><td rowspan="1" colspan="1">rounded</td><td rowspan="1" colspan="1">obtuse to slightly cordate</td></tr><tr><td rowspan="1" colspan="1">Upper leaf surface texture</td><td rowspan="1" colspan="1">bullate</td><td rowspan="1" colspan="1">smooth</td><td rowspan="1" colspan="1">smooth</td><td rowspan="1" colspan="1">bullate</td><td rowspan="1" colspan="1">smooth</td><td rowspan="1" colspan="1">smooth</td></tr><tr><td rowspan="1" colspan="1">Petiole length</td><td rowspan="1" colspan="1">7–14 mm</td><td rowspan="1" colspan="1">5–8 mm</td><td rowspan="1" colspan="1">5–10 mm</td><td rowspan="1" colspan="1">10–25 mm</td><td rowspan="1" colspan="1">Up to 6 mm</td><td rowspan="1" colspan="1">3–8 mm</td></tr><tr><td rowspan="1" colspan="1">Flower diameter</td><td rowspan="1" colspan="1">5.5–6.5 mm</td><td rowspan="1" colspan="1">4–5 mm</td><td rowspan="1" colspan="1">5–6 mm</td><td rowspan="1" colspan="1">7–9 mm</td><td rowspan="1" colspan="1">5.5–6.5 mm</td><td rowspan="1" colspan="1">7–10 mm</td></tr><tr><td rowspan="1" colspan="1">Tepal outer surface</td><td rowspan="1" colspan="1">pubescent</td><td rowspan="1" colspan="1">glabrous</td><td rowspan="1" colspan="1">glabrous</td><td rowspan="1" colspan="1">pubescent</td><td rowspan="1" colspan="1">pubescent</td><td rowspan="1" colspan="1">pubescent towards the base</td></tr><tr><td rowspan="1" colspan="1">Tepal inner surface</td><td rowspan="1" colspan="1">pubescent towards the base</td><td rowspan="1" colspan="1">pubescent towards the base</td><td rowspan="1" colspan="1">pubescent</td><td rowspan="1" colspan="1">pubescent towards the base</td><td rowspan="1" colspan="1">pubescent</td><td rowspan="1" colspan="1">pubescent</td></tr><tr><td rowspan="1" colspan="1">Stamen color</td><td rowspan="1" colspan="1">reddish</td><td rowspan="1" colspan="1">white</td><td rowspan="1" colspan="1">White</td><td rowspan="1" colspan="1">white</td><td rowspan="1" colspan="1">white</td><td rowspan="1" colspan="1">white</td></tr><tr><td rowspan="1" colspan="1">Anthers</td><td rowspan="1" colspan="1">Without a sterile tip</td><td rowspan="1" colspan="1">With a sterile tip</td><td rowspan="1" colspan="1">Without a sterile tip</td><td rowspan="1" colspan="1">Without a sterile tip</td><td rowspan="1" colspan="1">With a sterile tip</td><td rowspan="1" colspan="1">With a sterile tip</td></tr><tr><td rowspan="1" colspan="1">Staminode shape</td><td rowspan="1" colspan="1">stipitiform</td><td rowspan="1" colspan="1">capitate</td><td rowspan="1" colspan="1">clavate</td><td rowspan="1" colspan="1">stipitiform</td><td rowspan="1" colspan="1">clavate</td><td rowspan="1" colspan="1">stipitiform</td></tr></tbody></table></table-wrap></tp:treatment-sec><ref-list><ref id="B9"><mixed-citation xmlns:xlink="http://www.w3.org/1999/xlink" xlink:type="simple">IUCN (<year>2012</year>) IUCN Red List categories and criteria: version 3.1. IUCN Species Survival Commission.</mixed-citation></ref><ref id="B10"><mixed-citation xmlns:xlink="http://www.w3.org/1999/xlink" xlink:type="simple">IUCN (<year>2024</year>) Guidelines for Using the IUCN Red List Categories and Criteria: version 16. Prepared by the Standards and Petitions Committee. <ext-link xlink:href="https://www.iucnredlist.org/documents/RedListGuidelines.pdf" ext-link-type="uri" xlink:type="simple">https://www.iucnredlist.org/documents/RedListGuidelines.pdf</ext-link></mixed-citation></ref></ref-list></tp:taxon-treatment>
