# Supplementary material for: ﻿Two new species of Ocotea (Lauraceae) with clustered leaves from the Uxpanapa region, Mexico
Source: PhytoKeys. 2025 Feb 14;252:125–39. doi: 10.3897/phytokeys.252.132953 (PMC11845985; doi:10.3897/phytokeys.252.132953)
Supplement: XML Treatment for Ocotea caelestis [file phytokeys.252.132953-treatment2.xml]

<!DOCTYPE tp:taxon-treatment
  PUBLIC "-//TaxonX//DTD Taxonomic Treatment Publishing DTD v0 20100105//EN" "tax-treatment-NSO.dtd">
<tp:taxon-treatment xmlns:tp="http://www.plazi.org/taxpub"><tp:treatment-meta><kwd-group><label>Taxon classification</label><kwd>
                <named-content content-type="kingdom">Plantae</named-content>
              </kwd><kwd>
                <named-content content-type="order">Laurales</named-content>
              </kwd><kwd>
                <named-content content-type="family">Lauraceae</named-content>
              </kwd></kwd-group><mixed-citation publication-type="journal"><person-group><name><surname>Hurtado-Reveles</surname><given-names>Leopoldo</given-names></name><name><surname>Ortiz-Rodriguez</surname><given-names>Andrés Ernesto</given-names></name></person-group><article-title>﻿Two new species of <italic><tp:taxon-name><tp:taxon-name-part taxon-name-part-type="genus" reg="Ocotea">Ocotea</tp:taxon-name-part></tp:taxon-name></italic> (<tp:taxon-name><tp:taxon-name-part taxon-name-part-type="family">Lauraceae</tp:taxon-name-part></tp:taxon-name>) with clustered leaves from the Uxpanapa region, Mexico</article-title><source>PhytoKeys</source><day>14</day><month>02</month><year>2025</year><volume>252</volume><fpage>125</fpage><lpage>139</lpage><pub-id pub-id-type="doi">10.3897/phytokeys.252.132953</pub-id></mixed-citation></tp:treatment-meta><tp:nomenclature><label>﻿</label><tp:taxon-name>
              <object-id xmlns:xlink="http://www.w3.org/1999/xlink" content-type="arpha" xlink:type="simple">582159CF-C138-555F-8638-77A0DB401961</object-id>
              <tp:taxon-name-part taxon-name-part-type="genus" reg="Ocotea">Ocotea</tp:taxon-name-part>
              <tp:taxon-name-part taxon-name-part-type="species" reg="caelestis">caelestis</tp:taxon-name-part>
              <object-id xmlns:xlink="http://www.w3.org/1999/xlink" content-type="ipni" xlink:type="simple">urn:lsid:ipni.org:names:77356683-1</object-id>
            </tp:taxon-name><tp:taxon-authority>Ortiz-Rodr. &amp; Reveles</tp:taxon-authority><tp:taxon-status xmlns:xlink="http://www.w3.org/1999/xlink" xlink:type="simple">sp. nov.</tp:taxon-status><xref ref-type="fig" rid="F5">Figs 5</xref><xref ref-type="fig" rid="F6">, 6</xref></tp:nomenclature><tp:treatment-sec sec-type="material" id="SECID0EXWAE"><title>Type.</title><p>Mexico • Veracruz, Uxpanapa, 5 km south from Poblado 2 village, <named-content xmlns:xlink="http://www.w3.org/1999/xlink" content-type="dwc:verbatimCoordinates" xlink:type="simple"><named-content content-type="geo-json" specific-use="{&#34;type&#34;:&#34;Point&#34;,&#34;coordinates&#34;:[-94.642889,17.191222]}" id="NCID0EAXAE" xlink:type="simple">17°11'28.4"N, 94°38'34.4"W</named-content></named-content>, elev. 195 m, 1 May 2023, <italic>Hurtado-Reveles L.</italic> 1995 (holotype: MEXU; isotypes: NY, MO).</p></tp:treatment-sec><tp:treatment-sec sec-type="diagnosis" id="SECID0EHXAE"><title>Diagnosis.</title><p>Similar to <italic><tp:taxon-name><tp:taxon-name-part taxon-name-part-type="genus" reg="Ocotea">Ocotea</tp:taxon-name-part><tp:taxon-name-part taxon-name-part-type="species" reg="bourgeauviana">bourgeauviana</tp:taxon-name-part></tp:taxon-name></italic> in having clustered leaves and a glabrous outer surface of the tepals, but differs from it in its smaller leaves and flowers, adaxial surface only pubescent at the base, tongue-shaped stamens with a sterile tip and with pubescent filaments (Table <xref ref-type="table" rid="T1">1</xref>).</p><fig id="F5" position="float" orientation="portrait"><object-id xmlns:xlink="http://www.w3.org/1999/xlink" content-type="doi" xlink:type="simple">10.3897/phytokeys.252.132953.figure5</object-id><object-id xmlns:xlink="http://www.w3.org/1999/xlink" content-type="arpha" xlink:type="simple">5F796E2C-95BB-54D6-8DCD-B6D2B19ACFC0</object-id><label>Figure 5.</label><caption><p><italic><tp:taxon-name><tp:taxon-name-part taxon-name-part-type="genus" reg="Ocotea">Ocotea</tp:taxon-name-part><tp:taxon-name-part taxon-name-part-type="species" reg="caelestis">caelestis</tp:taxon-name-part></tp:taxon-name></italic> Ortiz-Rodr. &amp; Reveles <bold>A</bold> general view of the tree <bold>B</bold> tip of flowering branch, showing leaf and inflorescence arrangement <bold>C</bold> flowers <bold>D</bold> apical part of recent growth showing the indument <bold>E</bold> branches with young and mature leaves.</p></caption><graphic xmlns:xlink="http://www.w3.org/1999/xlink" xlink:href="phytokeys-252-125_article-132953__-g005.jpg" position="float" orientation="portrait" xlink:type="simple" id="oo_1251726.jpg"><uri content-type="original_file" xlink:type="simple">https://binary.pensoft.net/fig/1251726</uri></graphic></fig></tp:treatment-sec><tp:treatment-sec sec-type="description" id="SECID0E5YAE"><title>Description.</title><p><bold><italic>Trees</italic></bold>, evergreen, 4–8 m tall, 8–12 cm DBH; bark smooth to slightly striate; twigs terete, densely covered with erect and adpressed, golden trichomes, glabrous with age, terminal buds 5 × 5 mm, densely covered with erect and adpressed golden trichomes. <bold><italic>Leaves</italic></bold> aggregated to alternate-verticillate, clustered near the apex of branches, 2–5 × 7–18 cm, coriaceous, elliptic to lanceolate, base acute to attenuate, apex acute to caudate, upper surface smooth, glabrous, lower surface densely covered with erect golden trichomes, midrib slightly raised on the upper surface, prominently raised on the lower surface; secondary veins 5–8 on each side, slightly impressed above, prominently raised below; petiole swollen, 5–8 mm long, densely covered with erect and adpressed, golden trichomes. <bold><italic>Inflorescences</italic></bold>, paniculate–cymose, axillary, 4–8 cm long, pedicels 1–3 mm long, the main axis, peduncles, pedicels and bracts densely covered with erect light–brown trichomes. <bold><italic>Flowers</italic></bold> bisexual, 4–5 mm in diam., tepals 6, subequal, ovate to elliptic, 2–3 × 1–2 mm, outer surface glabrous, inner surface with sparse, brown sericeous trichomes only near the base, stamens 9, in three whorls, white, ca. 1.5 mm long, filaments very short to anthers almost sessile, densely covered with small trichomes, anthers tongue-shaped, with a sterile tip which extends for ca. a third of the length of the total length of the anther, 4–locular, pollen sacs in two pairs above each other, inner stamens with two globose glands at the base, staminodes capitate, ca. 0.8 mm long, filament short and pubescent, pistil glabrous, ovary ovoid, 10 × 8 mm, style glabrous, ca. 0.5 mm long. <bold><italic>Fruit</italic></bold> unknown.</p><fig id="F6" position="float" orientation="portrait"><object-id xmlns:xlink="http://www.w3.org/1999/xlink" content-type="doi" xlink:type="simple">10.3897/phytokeys.252.132953.figure6</object-id><object-id xmlns:xlink="http://www.w3.org/1999/xlink" content-type="arpha" xlink:type="simple">0B776C83-0699-5260-BCCB-FDE037AC836E</object-id><label>Figure 6.</label><caption><p>Flowers and floral parts of <italic><tp:taxon-name><tp:taxon-name-part taxon-name-part-type="genus" reg="Ocotea">Ocotea</tp:taxon-name-part><tp:taxon-name-part taxon-name-part-type="species" reg="caelestis">caelestis</tp:taxon-name-part></tp:taxon-name></italic> (<abbrev xmlns:xlink="http://www.w3.org/1999/xlink" xlink:title="scanning electron microscope" id="ABBRID0EI1AE" xlink:type="simple">SEM</abbrev> photos) <bold>A</bold> adaxial view of tepals <bold>B</bold> stamens, adaxial and abaxial view, first to third whorl, in pairs from top to bottom <bold>C</bold> staminode abaxial and side view <bold>D</bold> pistil <bold>E</bold> flower, lateral view, one tepal of first whorl (in front) removed.</p></caption><graphic xmlns:xlink="http://www.w3.org/1999/xlink" xlink:href="phytokeys-252-125_article-132953__-g006.jpg" position="float" orientation="portrait" xlink:type="simple" id="oo_1251727.jpg"><uri content-type="original_file" xlink:type="simple">https://binary.pensoft.net/fig/1251727</uri></graphic></fig></tp:treatment-sec><tp:treatment-sec sec-type="phenology" id="SECID0E21AE"><title>Phenology.</title><p>This species has been collected with flowers from April to May.</p></tp:treatment-sec><tp:treatment-sec sec-type="etymology" id="SECID0EA2AE"><title>Etymology.</title><p>The specific epithet refers to the ethereal appearance of this species (from the latin <italic>caelestis</italic>= heavenly appearance). The fine and dense golden indument in young leaves and twigs gives it a particular brightness during the first hours of the day. Moreover, inflorescences in living specimens notably rise above the flaccid leaves, which combined with their soft whitish color and almost glassy look gives them an ethereal appearance.</p></tp:treatment-sec><tp:treatment-sec sec-type="distribution" id="SECID0EQ2AE"><title>Distribution.</title><p><italic><tp:taxon-name><tp:taxon-name-part taxon-name-part-type="genus" reg="Ocotea">Ocotea</tp:taxon-name-part><tp:taxon-name-part taxon-name-part-type="species" reg="caelestis">caelestis</tp:taxon-name-part></tp:taxon-name></italic> is known only from the Uxpanapa region in Veracruz, Southern Mexico (Fig. <xref ref-type="fig" rid="F4">4</xref>).</p></tp:treatment-sec><tp:treatment-sec sec-type="ecology" id="SECID0EF3AE"><title>Ecology and habitat.</title><p><italic><tp:taxon-name><tp:taxon-name-part taxon-name-part-type="genus" reg="Ocotea">Ocotea</tp:taxon-name-part><tp:taxon-name-part taxon-name-part-type="species" reg="caelestis">caelestis</tp:taxon-name-part></tp:taxon-name></italic> inhabits the tropical rainforests established on deep soils, with mean annual temperatures of 25 °C and mean annual precipitation of around 3250 mm. It occupies areas close to the hill ridges.</p></tp:treatment-sec><tp:treatment-sec sec-type="conservation status" id="SECID0EW3AE"><title>Conservation status.</title><p>Based on the criteria established by the IUCN (<xref ref-type="bibr" rid="B9">IUCN 2012</xref>, <xref ref-type="bibr" rid="B10">2024</xref>), we conclude tentatively that the species is Critically Endangered [CR B2ab(ii,iii,v)]. Its area of occupancy (<abbrev xmlns:xlink="http://www.w3.org/1999/xlink" xlink:title="area of occupancy" id="ABBRID0EE4AE" xlink:type="simple">AOO</abbrev>) is 8.0 km<sup>2</sup>, within the limits of the Critically Endangered status under criterion B. The species is known from one location (<italic>sensu</italic><xref ref-type="bibr" rid="B10">IUCN 2024</xref>), also within the limit of Critically Endangered status. Furthermore, only two adult individuals within an approximate area of 1 km<sup>2</sup> have been found. The oldest collection near the type locality is more than 30 years old, suggesting that the species may persist in forest patches. Since the species is not found within any protected area, the increasing land use for livestock farming in the region is likely its main threat.</p></tp:treatment-sec><tp:treatment-sec sec-type="material" id="SECID0ES4AE"><title>Additional specimens examined.</title><p>Mexico • Veracruz, Jesús Carranza, south from Poblado 2 village, <named-content xmlns:xlink="http://www.w3.org/1999/xlink" content-type="dwc:verbatimCoordinates" xlink:type="simple"><named-content content-type="geo-json" specific-use="{&#34;type&#34;:&#34;Point&#34;,&#34;coordinates&#34;:[-94.641667,17.200000]}" id="NCID0E24AE" xlink:type="simple">17°12'00"N, 94°38'30.0"W</named-content></named-content>, elev. 200 m, 12 Apr 1987, Tom Wendt &amp; H. Hernández G. 5622 (MEXU).</p></tp:treatment-sec><tp:treatment-sec sec-type="notes" id="SECID0EA5AE"><title>Notes.</title><p>Within the <italic><tp:taxon-name><tp:taxon-name-part taxon-name-part-type="genus" reg="Ocotea">Ocotea</tp:taxon-name-part><tp:taxon-name-part taxon-name-part-type="species" reg="helicterifolia">helicterifolia</tp:taxon-name-part></tp:taxon-name></italic> group, tongue-shaped stamens with a sterile tip have been reported only in <italic><tp:taxon-name><tp:taxon-name-part taxon-name-part-type="genus" reg="Ocotea">Ocotea</tp:taxon-name-part><tp:taxon-name-part taxon-name-part-type="species" reg="botrantha">botrantha</tp:taxon-name-part></tp:taxon-name></italic> Rohwer, <italic><tp:taxon-name><tp:taxon-name-part taxon-name-part-type="genus" reg="Ocotea">Ocotea</tp:taxon-name-part><tp:taxon-name-part taxon-name-part-type="species" reg="sinuata">sinuata</tp:taxon-name-part></tp:taxon-name></italic> (Mez) Rohwer, <italic><tp:taxon-name><tp:taxon-name-part taxon-name-part-type="genus" reg="Ocotea">Ocotea</tp:taxon-name-part><tp:taxon-name-part taxon-name-part-type="species" reg="tonii">tonii</tp:taxon-name-part></tp:taxon-name></italic> (Lundell) van der Werff, <italic><tp:taxon-name><tp:taxon-name-part taxon-name-part-type="genus" reg="Ocotea">Ocotea</tp:taxon-name-part><tp:taxon-name-part taxon-name-part-type="species" reg="verticillata">verticillata</tp:taxon-name-part></tp:taxon-name></italic> Rohwer and now in <italic><tp:taxon-name><tp:taxon-name-part taxon-name-part-type="genus" reg="Ocotea">Ocotea</tp:taxon-name-part><tp:taxon-name-part taxon-name-part-type="species" reg="caelestis">caelestis</tp:taxon-name-part></tp:taxon-name></italic>. The clustered leaves relate <italic><tp:taxon-name><tp:taxon-name-part taxon-name-part-type="genus" reg="Ocotea">Ocotea</tp:taxon-name-part><tp:taxon-name-part taxon-name-part-type="species" reg="caelestis">caelestis</tp:taxon-name-part></tp:taxon-name></italic> to <italic><tp:taxon-name><tp:taxon-name-part taxon-name-part-type="genus" reg="Ocotea">Ocotea</tp:taxon-name-part><tp:taxon-name-part taxon-name-part-type="species" reg="verticillata">verticillata</tp:taxon-name-part></tp:taxon-name></italic>, from which it differs in its smaller leaves, with acute to cuneate basis, smaller flowers, outer surface of tepals glabrous, inner surface pubescent only at the base, and capitate staminodes shape (see Table <xref ref-type="table" rid="T1">1</xref>).</p><p>Vegetatively, <italic><tp:taxon-name><tp:taxon-name-part taxon-name-part-type="genus" reg="Ocotea">Ocotea</tp:taxon-name-part><tp:taxon-name-part taxon-name-part-type="species" reg="caelestis">caelestis</tp:taxon-name-part></tp:taxon-name></italic> is very similar to <italic><tp:taxon-name><tp:taxon-name-part taxon-name-part-type="genus" reg="Ocotea">Ocotea</tp:taxon-name-part><tp:taxon-name-part taxon-name-part-type="species" reg="bourgeauviana">bourgeauviana</tp:taxon-name-part></tp:taxon-name></italic> (Mez) van der Werff and could hardly be separated in the absence of flowers. Flowering specimens of the two species can be easily distinguished. Flowers in <italic><tp:taxon-name><tp:taxon-name-part taxon-name-part-type="genus" reg="Ocotea">O.</tp:taxon-name-part><tp:taxon-name-part taxon-name-part-type="species" reg="bourgeauviana">bourgeauviana</tp:taxon-name-part></tp:taxon-name></italic> have trichomes distributed throughout the inner surface of the tepals (only at the base in <italic><tp:taxon-name><tp:taxon-name-part taxon-name-part-type="genus" reg="Ocotea">Ocotea</tp:taxon-name-part><tp:taxon-name-part taxon-name-part-type="species" reg="caelestis">caelestis</tp:taxon-name-part></tp:taxon-name></italic>), and its stamens are not tongue-shaped and do not have a sterile tip. Moreover, both species are allopatrically distributed (Fig. <xref ref-type="fig" rid="F4">4</xref>).</p></tp:treatment-sec><tp:treatment-sec><!--Section generated to contain objects referenced in tp:taxon-treatment.--><table-wrap id="T1" position="float" orientation="portrait"><label>Table 1.</label><caption><p>Morphological differences among <italic><tp:taxon-name><tp:taxon-name-part taxon-name-part-type="genus" reg="Ocotea">Ocotea</tp:taxon-name-part><tp:taxon-name-part taxon-name-part-type="species" reg="helicterifolia">helicterifolia</tp:taxon-name-part></tp:taxon-name></italic> group species with clustered leaves.</p></caption><table id="TID0EFSAG" rules="all"><tbody><tr><th rowspan="1" colspan="1">Traits</th><th rowspan="1" colspan="1">
                  <italic>
                    <tp:taxon-name><tp:taxon-name-part taxon-name-part-type="genus" reg="Ocotea">Ocotea</tp:taxon-name-part><tp:taxon-name-part taxon-name-part-type="species" reg="bella">bella</tp:taxon-name-part></tp:taxon-name>
                  </italic>
                </th><th rowspan="1" colspan="1">
                  <italic>
                    <tp:taxon-name><tp:taxon-name-part taxon-name-part-type="genus" reg="Ocotea">Ocotea</tp:taxon-name-part><tp:taxon-name-part taxon-name-part-type="species" reg="caelestis">caelestis</tp:taxon-name-part></tp:taxon-name>
                  </italic>
                </th><th rowspan="1" colspan="1">
                  <italic>
                    <tp:taxon-name><tp:taxon-name-part taxon-name-part-type="genus" reg="Ocotea">Ocotea</tp:taxon-name-part><tp:taxon-name-part taxon-name-part-type="species" reg="bourgeauviana">bourgeauviana</tp:taxon-name-part></tp:taxon-name>
                  </italic>
                </th><th rowspan="1" colspan="1">
                  <italic>
                    <tp:taxon-name><tp:taxon-name-part taxon-name-part-type="genus" reg="Ocotea">Ocotea</tp:taxon-name-part><tp:taxon-name-part taxon-name-part-type="species" reg="congregata">congregata</tp:taxon-name-part></tp:taxon-name>
                  </italic>
                </th><th rowspan="1" colspan="1">
                  <italic>
                    <tp:taxon-name><tp:taxon-name-part taxon-name-part-type="genus" reg="Ocotea">Ocotea</tp:taxon-name-part><tp:taxon-name-part taxon-name-part-type="species" reg="tonii">tonii</tp:taxon-name-part></tp:taxon-name>
                  </italic>
                </th><th rowspan="1" colspan="1">
                  <italic>
                    <tp:taxon-name><tp:taxon-name-part taxon-name-part-type="genus" reg="Ocotea">Ocotea</tp:taxon-name-part><tp:taxon-name-part taxon-name-part-type="species" reg="verticillata">verticillata</tp:taxon-name-part></tp:taxon-name>
                  </italic>
                </th></tr><tr><td rowspan="1" colspan="1">Leaf size</td><td rowspan="1" colspan="1">13–30 × 3–8 cm</td><td rowspan="1" colspan="1">7–17 × 2–5 cm</td><td rowspan="1" colspan="1">10–22 × 3–7.5 cm</td><td rowspan="1" colspan="1">9–17 × 4–7 cm</td><td rowspan="1" colspan="1">15–25 × 5–6 cm</td><td rowspan="1" colspan="1">14–26 × 4.5–14.5 cm</td></tr><tr><td rowspan="1" colspan="1">Leaf apex shape</td><td rowspan="1" colspan="1">acuminate to caudate</td><td rowspan="1" colspan="1">acuminate to caudate</td><td rowspan="1" colspan="1">acuminate to caudate</td><td rowspan="1" colspan="1">obtuse to acute</td><td rowspan="1" colspan="1">acuminate</td><td rowspan="1" colspan="1">acuminate</td></tr><tr><td rowspan="1" colspan="1">Leaf base shape</td><td rowspan="1" colspan="1">acute to cuneate</td><td rowspan="1" colspan="1">acute to cuneate</td><td rowspan="1" colspan="1">cuneate</td><td rowspan="1" colspan="1">rounded or obtuse</td><td rowspan="1" colspan="1">rounded</td><td rowspan="1" colspan="1">obtuse to slightly cordate</td></tr><tr><td rowspan="1" colspan="1">Upper leaf surface texture</td><td rowspan="1" colspan="1">bullate</td><td rowspan="1" colspan="1">smooth</td><td rowspan="1" colspan="1">smooth</td><td rowspan="1" colspan="1">bullate</td><td rowspan="1" colspan="1">smooth</td><td rowspan="1" colspan="1">smooth</td></tr><tr><td rowspan="1" colspan="1">Petiole length</td><td rowspan="1" colspan="1">7–14 mm</td><td rowspan="1" colspan="1">5–8 mm</td><td rowspan="1" colspan="1">5–10 mm</td><td rowspan="1" colspan="1">10–25 mm</td><td rowspan="1" colspan="1">Up to 6 mm</td><td rowspan="1" colspan="1">3–8 mm</td></tr><tr><td rowspan="1" colspan="1">Flower diameter</td><td rowspan="1" colspan="1">5.5–6.5 mm</td><td rowspan="1" colspan="1">4–5 mm</td><td rowspan="1" colspan="1">5–6 mm</td><td rowspan="1" colspan="1">7–9 mm</td><td rowspan="1" colspan="1">5.5–6.5 mm</td><td rowspan="1" colspan="1">7–10 mm</td></tr><tr><td rowspan="1" colspan="1">Tepal outer surface</td><td rowspan="1" colspan="1">pubescent</td><td rowspan="1" colspan="1">glabrous</td><td rowspan="1" colspan="1">glabrous</td><td rowspan="1" colspan="1">pubescent</td><td rowspan="1" colspan="1">pubescent</td><td rowspan="1" colspan="1">pubescent towards the base</td></tr><tr><td rowspan="1" colspan="1">Tepal inner surface</td><td rowspan="1" colspan="1">pubescent towards the base</td><td rowspan="1" colspan="1">pubescent towards the base</td><td rowspan="1" colspan="1">pubescent</td><td rowspan="1" colspan="1">pubescent towards the base</td><td rowspan="1" colspan="1">pubescent</td><td rowspan="1" colspan="1">pubescent</td></tr><tr><td rowspan="1" colspan="1">Stamen color</td><td rowspan="1" colspan="1">reddish</td><td rowspan="1" colspan="1">white</td><td rowspan="1" colspan="1">White</td><td rowspan="1" colspan="1">white</td><td rowspan="1" colspan="1">white</td><td rowspan="1" colspan="1">white</td></tr><tr><td rowspan="1" colspan="1">Anthers</td><td rowspan="1" colspan="1">Without a sterile tip</td><td rowspan="1" colspan="1">With a sterile tip</td><td rowspan="1" colspan="1">Without a sterile tip</td><td rowspan="1" colspan="1">Without a sterile tip</td><td rowspan="1" colspan="1">With a sterile tip</td><td rowspan="1" colspan="1">With a sterile tip</td></tr><tr><td rowspan="1" colspan="1">Staminode shape</td><td rowspan="1" colspan="1">stipitiform</td><td rowspan="1" colspan="1">capitate</td><td rowspan="1" colspan="1">clavate</td><td rowspan="1" colspan="1">stipitiform</td><td rowspan="1" colspan="1">clavate</td><td rowspan="1" colspan="1">stipitiform</td></tr></tbody></table></table-wrap><fig id="F4" position="float" orientation="portrait"><object-id xmlns:xlink="http://www.w3.org/1999/xlink" content-type="doi" xlink:type="simple">10.3897/phytokeys.252.132953.figure4</object-id><object-id xmlns:xlink="http://www.w3.org/1999/xlink" content-type="arpha" xlink:type="simple">ED2A8513-3184-54C9-A441-4475EFA7FC6D</object-id><label>Figure 4.</label><caption><p><bold>A</bold> distribution of the <italic><tp:taxon-name><tp:taxon-name-part taxon-name-part-type="genus" reg="Ocotea">Ocotea</tp:taxon-name-part><tp:taxon-name-part taxon-name-part-type="species" reg="helicterifolia">helicterifolia</tp:taxon-name-part></tp:taxon-name></italic> group species with clustered leaves <bold>B</bold> habitat of <italic><tp:taxon-name><tp:taxon-name-part taxon-name-part-type="genus" reg="Ocotea">Ocotea</tp:taxon-name-part><tp:taxon-name-part taxon-name-part-type="species" reg="bella">bella</tp:taxon-name-part></tp:taxon-name></italic> at the type locality <bold>C</bold> habitat of <italic><tp:taxon-name><tp:taxon-name-part taxon-name-part-type="genus" reg="Ocotea">Ocotea</tp:taxon-name-part><tp:taxon-name-part taxon-name-part-type="species" reg="caelestis">caelestis</tp:taxon-name-part></tp:taxon-name></italic> at the type locality. Distribution localities are based on specimen records at the MEXU Herbarium.</p></caption><graphic xmlns:xlink="http://www.w3.org/1999/xlink" xlink:href="phytokeys-252-125_article-132953__-g004.jpg" position="float" orientation="portrait" xlink:type="simple" id="oo_1251725.jpg"><uri content-type="original_file" xlink:type="simple">https://binary.pensoft.net/fig/1251725</uri></graphic></fig></tp:treatment-sec><ref-list><ref id="B9"><mixed-citation xmlns:xlink="http://www.w3.org/1999/xlink" xlink:type="simple">IUCN (<year>2012</year>) IUCN Red List categories and criteria: version 3.1. IUCN Species Survival Commission.</mixed-citation></ref><ref id="B10"><mixed-citation xmlns:xlink="http://www.w3.org/1999/xlink" xlink:type="simple">IUCN (<year>2024</year>) Guidelines for Using the IUCN Red List Categories and Criteria: version 16. Prepared by the Standards and Petitions Committee. <ext-link xlink:href="https://www.iucnredlist.org/documents/RedListGuidelines.pdf" ext-link-type="uri" xlink:type="simple">https://www.iucnredlist.org/documents/RedListGuidelines.pdf</ext-link></mixed-citation></ref></ref-list></tp:taxon-treatment>
